# Supplementary material for: Repurposing Linezolid in Conjunction with Histone Deacetylase Inhibitor Access in the Realm of Glioblastoma Therapies
Source: J Med Chem. 2025 Jan 21;68(3):2779–803. doi: 10.1021/acs.jmedchem.4c02086 (PMC11831592; doi:10.1021/acs.jmedchem.4c02086)
Supplement: Supplementary file 1 — jm4c02086_si_001.csv [file jm4c02086_si_001.csv]

Compound	smiles	HDAC1 inhibition (IC50 values, £gM)	HDAC2 inhibition (IC50 values, £gM)	HDAC6 inhibition (IC50 values, £gM)	HDAC8 inhibition (IC50 values, £gM)
1	FC1=CC(N2C[C@H](CNCC3=CC=C(/C=C/C(NO)=O)C=C3)OC2=O)=CC=C1N4CCOCC4	1.09	2.81	0.106	0.447
2	FC1=CC(N2C[C@H](CNC(CCCCCCC(NO)=O)=O)OC2=O)=CC=C1N3CCOCC3	3.37	6.43	0.304	1.11
3	FC1=CC(N2C[C@H](CNCC3=CC=C(C(NO)=O)C=C3)OC2=O)=CC=C1N4CCOCC4	>10	>10	0.061	0.938
4	FC1=CC(N2C[C@H](CNCC3=CC=C(C(NC4=C(N)C=CC=C4)=O)C=C3)OC2=O)=CC=C1N5CCOCC5	0.979	2.02	-	-
5	FC1=CC(N2C[C@H](CNS(=O)(C3=CC=CC(/C=C/C(NO)=O)=C3)=O)OC2=O)=CC=C1N4CCOCC4	0.735	1.66	0.095	0.803
6	FC1=CC(N2C[C@H](CNC(C3=CC(OC)=C(OC)C(OC)=C3)=O)OC2=O)=CC=C1N4CCOCC4	-	-	-	-
7	FC1=CC(N2C[C@H](CNC(C3=CC(Cl)=CC=C3O)=O)OC2=O)=CC=C1N4CCOCC4	-	-	-	-
8	FC1=CC(N2C[C@H](CNC(C3=CC(C(C)C)=C(O)C=C3O)=O)OC2=O)=CC=C1N4CCOCC4	-	-	-	-
9	FC1=CC(N2C[C@H](CN(C)C(C3=CC(C(C)C)=C(O)C=C3O)=O)OC2=O)=CC=C1N4CCOCC4	-	-	-	-
10	FC1=CC(N2C[C@H](CN(CC)C(C3=CC(C(C)C)=C(O)C=C3O)=O)OC2=O)=CC=C1N4CCOCC4	-	-	-	-
11	FC1=CC(N2C[C@H](CNC(C)=O)OC2=O)=C(NCC3=CC=C(C(NO)=O)C=C3)C=C1N4CCOCC4	-	-	-	-
12	FC1=CC(N2C[C@H](CNC(C)=O)OC2=O)=C(NCC3=CC=C(/C=C/C(NO)=O)C=C3)C=C1N4CCOCC4	-	-	-	-
13	FC1=CC(N2C[C@H](CNC(C)=O)OC2=O)=C(NCC3=CC=C(C(NC4=C(N)C=CC=C4)=O)C=C3)C=C1N5CCOCC5	-	-	-	-
14	FC1=CC(N2C[C@H](CNC(C)=O)OC2=O)=C(NC(CCCCCCC(NO)=O)=O)C=C1N3CCOCC3	-	-	-	-
